# Supplementary material for: DNA methylation and lipid metabolism: an EWAS of 226 metabolic measures
Source: Clin Epigenetics. 2021 Jan 7;13:7. doi: 10.1186/s13148-020-00957-8 (PMC7789600; doi:10.1186/s13148-020-00957-8)
Supplement: Supplementary file 1 — Additional file 1: Table S1. List of the metabolic measures (N = 228) assessed in all cohorts. [file 13148_2020_957_MOESM1_ESM.xlsx]

## Sheet: Sheet1
Name	Abbr.	Unit
Concentration of chylomicrons and extremely large VLDL particles	XXL-VLDL-P	mol/l
Total lipids in chylomicrons and extremely large VLDL	XXL-VLDL-L	mmol/l
Phospholipids in chylomicrons and extremely large VLDL	XXL-VLDL-PL	mmol/l
Total cholesterol in chylomicrons and extremely large VLDL	XXL-VLDL-C	mmol/l
Cholesterol esters in chylomicrons and extremely large VLDL	XXL-VLDL-CE	mmol/l
Free cholesterol in chylomicrons and extremely large VLDL	XXL-VLDL-FC	mmol/l
Triglycerides in chylomicrons and extremely large VLDL	XXL-VLDL-TG	mmol/l
Concentration of very large VLDL particles	XL-VLDL-P	mol/l
Total lipids in very large VLDL	XL-VLDL-L	mmol/l
Phospholipids in very large VLDL	XL-VLDL-PL	mmol/l
Total cholesterol in very large VLDL	XL-VLDL-C	mmol/l
Cholesterol esters in very large VLDL	XL-VLDL-CE	mmol/l
Free cholesterol in very large VLDL	XL-VLDL-FC	mmol/l
Triglycerides in very large VLDL	XL-VLDL-TG	mmol/l
Concentration of large VLDL particles	L-VLDL-P	mol/l
Total lipids in large VLDL	L-VLDL-L	mmol/l
Phospholipids in large VLDL	L-VLDL-PL	mmol/l
Total cholesterol in large VLDL	L-VLDL-C	mmol/l
Cholesterol esters in large VLDL	L-VLDL-CE	mmol/l
Free cholesterol in large VLDL	L-VLDL-FC	mmol/l
Triglycerides in large VLDL	L-VLDL-TG	mmol/l
Concentration of medium VLDL particles	M-VLDL-P	mol/l
Total lipids in medium VLDL	M-VLDL-L	mmol/l
Phospholipids in medium VLDL	M-VLDL-PL	mmol/l
Total cholesterol in medium VLDL	M-VLDL-C	mmol/l
Cholesterol esters in medium VLDL	M-VLDL-CE	mmol/l
Free cholesterol in medium VLDL	M-VLDL-FC	mmol/l
Triglycerides in medium VLDL	M-VLDL-TG	mmol/l
Concentration of small VLDL particles	S-VLDL-P	mol/l
Total lipids in small VLDL	S-VLDL-L	mmol/l
Phospholipids in small VLDL	S-VLDL-PL	mmol/l
Total cholesterol in small VLDL	S-VLDL-C	mmol/l
Cholesterol esters in small VLDL	S-VLDL-CE	mmol/l
Free cholesterol in small VLDL	S-VLDL-FC	mmol/l
Triglycerides in small VLDL	S-VLDL-TG	mmol/l
Concentration of very small VLDL particles	XS-VLDL-P	mol/l
Total lipids in very small VLDL	XS-VLDL-L	mmol/l
Phospholipids in very small VLDL	XS-VLDL-PL	mmol/l
Total cholesterol in very small VLDL	XS-VLDL-C	mmol/l
Cholesterol esters in very small VLDL	XS-VLDL-CE	mmol/l
Free cholesterol in very small VLDL	XS-VLDL-FC	mmol/l
Triglycerides in very small VLDL	XS-VLDL-TG	mmol/l
Concentration of IDL particles	IDL-P	mol/l
Total lipids in IDL	IDL-L	mmol/l
Phospholipids in IDL	IDL-PL	mmol/l
Total cholesterol in IDL	IDL-C	mmol/l
Cholesterol esters in IDL	IDL-CE	mmol/l
Free cholesterol in IDL	IDL-FC	mmol/l
Triglycerides in IDL	IDL-TG	mmol/l
Concentration of large LDL particles	L-LDL-P	mol/l
Total lipids in large LDL	L-LDL-L	mmol/l
Phospholipids in large LDL	L-LDL-PL	mmol/l
Total cholesterol in large LDL	L-LDL-C	mmol/l
Cholesterol esters in large LDL	L-LDL-CE	mmol/l
Free cholesterol in large LDL	L-LDL-FC	mmol/l
Triglycerides in large LDL	L-LDL-TG	mmol/l
Concentration of medium LDL particles	M-LDL-P	mol/l
Total lipids in medium LDL	M-LDL-L	mmol/l
Phospholipids in medium LDL	M-LDL-PL	mmol/l
Total cholesterol in medium LDL	M-LDL-C	mmol/l
Cholesterol esters in medium LDL	M-LDL-CE	mmol/l
Free cholesterol in medium LDL	M-LDL-FC	mmol/l
Triglycerides in medium LDL	M-LDL-TG	mmol/l
Concentration of small LDL particles	S-LDL-P	mol/l
Total lipids in small LDL	S-LDL-L	mmol/l
Phospholipids in small LDL	S-LDL-PL	mmol/l
Total cholesterol in small LDL	S-LDL-C	mmol/l
Cholesterol esters in small LDL	S-LDL-CE	mmol/l
Free cholesterol in small LDL	S-LDL-FC	mmol/l
Triglycerides in small LDL	S-LDL-TG	mmol/l
Concentration of very large HDL particles	XL-HDL-P	mol/l
Total lipids in very large HDL	XL-HDL-L	mmol/l
Phospholipids in very large HDL	XL-HDL-PL	mmol/l
Total cholesterol in very large HDL	XL-HDL-C	mmol/l
Cholesterol esters in very large HDL	XL-HDL-CE	mmol/l
Free cholesterol in very large HDL	XL-HDL-FC	mmol/l
Triglycerides in very large HDL	XL-HDL-TG	mmol/l
Concentration of large HDL particles	L-HDL-P	mol/l
Total lipids in large HDL	L-HDL-L	mmol/l
Phospholipids in large HDL	L-HDL-PL	mmol/l
Total cholesterol in large HDL	L-HDL-C	mmol/l
Cholesterol esters in large HDL	L-HDL-CE	mmol/l
Free cholesterol in large HDL	L-HDL-FC	mmol/l
Triglycerides in large HDL	L-HDL-TG	mmol/l
Concentration of medium HDL particles	M-HDL-P	mol/l
Total lipids in medium HDL	M-HDL-L	mmol/l
Phospholipids in medium HDL	M-HDL-PL	mmol/l
Total cholesterol in medium HDL	M-HDL-C	mmol/l
Cholesterol esters in medium HDL	M-HDL-CE	mmol/l
Free cholesterol in medium HDL	M-HDL-FC	mmol/l
Triglycerides in medium HDL	M-HDL-TG	mmol/l
Concentration of small HDL particles	S-HDL-P	mol/l
Total lipids in small HDL	S-HDL-L	mmol/l
Phospholipids in small HDL	S-HDL-PL	mmol/l
Total cholesterol in small HDL	S-HDL-C	mmol/l
Cholesterol esters in small HDL	S-HDL-CE	mmol/l
Free cholesterol in small HDL	S-HDL-FC	mmol/l
Triglycerides in small HDL	S-HDL-TG	mmol/l
Phospholipids to total lipids ratio in chylomicrons and extremely large VLDL	XXL-VLDL-PL_%	%
Total cholesterol to total lipids ratio in chylomicrons and extremely large VLDL	XXL-VLDL-C_%	%
Cholesterol esters to total lipids ratio in chylomicrons and extremely large VLDL	XXL-VLDL-CE_%	%
Free cholesterol to total lipids ratio in chylomicrons and extremely large VLDL	XXL-VLDL-FC_%	%
Triglycerides to total lipids ratio in chylomicrons and extremely large VLDL	XXL-VLDL-TG_%	%
Phospholipids to total lipds ratio in very large VLDL	XL-VLDL-PL_%	%
Total cholesterol to total lipids ratio in very large VLDL	XL-VLDL-C_%	%
Cholesterol esters to total lipids ratio in very large VLDL	XL-VLDL-CE_%	%
Free cholesterol to total lipids ratio in very large VLDL	XL-VLDL-FC_%	%
Triglycerides to total lipids ratio in very large VLDL	XL-VLDL-TG_%	%
Phospholipids to total lipids ratio in large VLDL	L-VLDL-PL_%	%
Total cholesterol to total lipids ratio in large VLDL	L-VLDL-C_%	%
Cholesterol esters to total lipids ratio in large VLDL	L-VLDL-CE_%	%
Free cholesterol to total lipids ratio in large VLDL	L-VLDL-FC_%	%
Triglycerides to total lipids ratio in large VLDL	L-VLDL-TG_%	%
Phospholipids to total lipids ratio in medium VLDL	M-VLDL-PL_%	%
Total cholesterol to total lipids ratio in medium VLDL	M-VLDL-C_%	%
Cholesterol esters to total lipids ratio in medium VLDL	M-VLDL-CE_%	%
Free cholesterol to total lipids ratio in medium VLDL	M-VLDL-FC_%	%
Triglycerides to total lipids ratio in medium VLDL	M-VLDL-TG_%	%
Phospholipids to total lipids ratio in small VLDL	S-VLDL-PL_%	%
Total cholesterol to total lipids ratio in small VLDL	S-VLDL-C_%	%
Cholesterol esters to total lipids ratio in small VLDL	S-VLDL-CE_%	%
Free cholesterol to total lipids ratio in small VLDL	S-VLDL-FC_%	%
Triglycerides to total lipids ratio in small VLDL	S-VLDL-TG_%	%
Phospholipids to total lipids ratio in very small VLDL	XS-VLDL-PL_%	%
Total cholesterol to total lipids ratio in very small VLDL	XS-VLDL-C_%	%
Cholesterol esters to total lipids ratio in very small VLDL	XS-VLDL-CE_%	%
Free cholesterol to total lipids ratio in very small VLDL	XS-VLDL-FC_%	%
Triglycerides to total lipids ratio in very small VLDL	XS-VLDL-TG_%	%
Phospholipids to total lipids ratio in IDL	IDL-PL_%	%
Total cholesterol to total lipids ratio in IDL	IDL-C_%	%
Cholesterol esters to total lipids ratio in IDL	IDL-CE_%	%
Free cholesterol to total lipids ratio in IDL	IDL-FC_%	%
Triglycerides to total lipids ratio in IDL	IDL-TG_%	%
Phospholipids to total lipids ratio in large LDL	L-LDL-PL_%	%
Total cholesterol to total lipids ratio in large LDL	L-LDL-C_%	%
Cholesterol esters to total lipids ratio in large LDL	L-LDL-CE_%	%
Free cholesterol to total lipids ratio in large LDL	L-LDL-FC_%	%
Triglycerides to total lipids ratio in large LDL	L-LDL-TG_%	%
Phospholipids to total lipids ratio in medium LDL	M-LDL-PL_%	%
Total cholesterol to total lipids ratio in medium LDL	M-LDL-C_%	%
Cholesterol esters to total lipids ratio in medium LDL	M-LDL-CE_%	%
Free cholesterol to total lipids ratio in medium LDL	M-LDL-FC_%	%
Triglycerides to total lipids ratio in medium LDL	M-LDL-TG_%	%
Phospholipids to total lipids ratio in small LDL	S-LDL-PL_%	%
Total cholesterol to total lipids ratio in small LDL	S-LDL-C_%	%
Cholesterol esters to total lipids ratio in small LDL	S-LDL-CE_%	%
Free cholesterol to total lipids ratio in small LDL	S-LDL-FC_%	%
Triglycerides to total lipids ratio in small LDL	S-LDL-TG_%	%
Phospholipids to total lipids ratio in very large HDL	XL-HDL-PL_%	%
Total cholesterol to total lipids ratio in very large HDL	XL-HDL-C_%	%
Cholesterol esters to total lipids ratio in very large HDL	XL-HDL-CE_%	%
Free cholesterol to total lipids ratio in very large HDL	XL-HDL-FC_%	%
Triglycerides to total lipids ratio in very large HDL	XL-HDL-TG_%	%
Phospholipids to total lipids ratio in large HDL	L-HDL-PL_%	%
Total cholesterol to total lipids ratio in large HDL	L-HDL-C_%	%
Cholesterol esters to total lipids ratio in large HDL	L-HDL-CE_%	%
Free cholesterol to total lipids ratio in large HDL	L-HDL-FC_%	%
Triglycerides to total lipids ratio in large HDL	L-HDL-TG_%	%
Phospholipids to total lipids ratio in medium HDL	M-HDL-PL_%	%
Total cholesterol to total lipids ratio in medium HDL	M-HDL-C_%	%
Cholesterol esters to total lipids ratio in medium HDL	M-HDL-CE_%	%
Free cholesterol to total lipids ratio in medium HDL	M-HDL-FC_%	%
Triglycerides to total lipids ratio in medium HDL	M-HDL-TG_%	%
Phospholipids to total lipids ratio in small HDL	S-HDL-PL_%	%
Total cholesterol to total lipids ratio in small HDL	S-HDL-C_%	%
Cholesterol esters to total lipids ratio in small HDL	S-HDL-CE_%	%
Free cholesterol to total lipids ratio in small HDL	S-HDL-FC_%	%
Triglycerides to total lipids ratio in small HDL	S-HDL-TG_%	%
Mean diameter for VLDL particles	VLDL-D	nm
Mean diameter for LDL particles	LDL-D	nm
Mean diameter for HDL particles	HDL-D	nm
Serum total cholesterol	Serum-C	mmol/l
Total cholesterol in VLDL	VLDL-C	mmol/l
Remnant cholesterol (non-HDL, non-LDL -cholesterol)	Remnant-C	mmol/l
Total cholesterol in LDL	LDL-C	mmol/l
Total cholesterol in HDL	HDL-C	mmol/l
Total cholesterol in HDL2	HDL2-C	mmol/l
Total cholesterol in HDL3	HDL3-C	mmol/l
Esterified cholesterol	EstC	mmol/l
Free cholesterol	FreeC	mmol/l
Serum total triglycerides	Serum-TG	mmol/l
Triglycerides in VLDL	VLDL-TG	mmol/l
Triglycerides in LDL	LDL-TG	mmol/l
Triglycerides in HDL	HDL-TG	mmol/l
Total phosphoglycerides	TotPG	mmol/l
Ratio of triglycerides to phosphoglycerides	TG/PG
Phosphatidylcholine and other cholines	PC	mmol/l
Sphingomyelins	SM	mmol/l
Total cholines	TotCho	mmol/l
Apolipoprotein A-I	ApoA1	g/l
Apolipoprotein B	ApoB	g/l
Ratio of apolipoprotein B to apolipoprotein A-I	ApoB/ApoA1
Total fatty acids	TotFA	mmol/l
Estimated degree of unsaturation	UnSat
22:6, docosahexaenoic acid	DHA	mmol/l
18:2, linoleic acid	LA	mmol/l
Omega-3 fatty acids	FAw3	mmol/l
Omega-6 fatty acids	FAw6	mmol/l
Polyunsaturated fatty acids	PUFA	mmol/l
Monounsaturated fatty acids 16:1, 18:1	MUFA	mmol/l
Saturated fatty acids	SFA	mmol/l
Ratio of 22:6 docosahexaenoic acid to total fatty acids	DHA/FA	%
Ratio of 18:2 linoleic acid to total fatty acids	LA/FA	%
Ratio of omega-3 fatty acids to total fatty acids	FAw3/FA	%
Ratio of omega-6 fatty acids to total fatty acids	FAw6/FA	%
Ratio of polyunsaturated fatty acids to total fatty acids	PUFA/FA	%
Ratio of monounsaturated fatty acids to total fatty acids	MUFA/FA	%
Ratio of saturated fatty acids to total fatty acids	SFA/FA	%
Glucose	Glc	mmol/l
Lactate	Lac	mmol/l
Pyruvate	Pyr	mmol/l
Citrate	Cit	mmol/l
Glycerol	Glol	mmol/l
Alanine	Ala	mmol/l
Glutamine	Gln	mmol/l
Glycine	Gly	mmol/l
Histidine	His	mmol/l
Isoleucine	Ile	mmol/l
Leucine	Leu	mmol/l
Valine	Val	mmol/l
Phenylalanine	Phe	mmol/l
Tyrosine	Tyr	mmol/l
Acetate	Ace	mmol/l
Acetoacetate	AcAce	mmol/l
3-hydroxybutyrate	bOHBut	mmol/l
Creatinine	Crea	mmol/l
Albumin	Alb	signal area
Glycoprotein acetyls, mainly a1-acid glycoprotein	Gp	mmol/l
