# Supplementary material for: DNA methylation and lipid metabolism: an EWAS of 226 metabolic measures
Source: Clin Epigenetics. 2021 Jan 7;13:7. doi: 10.1186/s13148-020-00957-8 (PMC7789600; doi:10.1186/s13148-020-00957-8)
Supplement: Supplementary file 9 — Additional file 9: Table S5. Results of the EWAS of metabolite measure principal components. Presented are the statistically significant (Bonferroni-adjusted P < 1.34e−8) results of the EWAS of the first 8 principal components of the metabolite measures data in the discovery cohort KORA F4. CHR: annotated chromosome of the CpG site; Pos: annotated chromosomal position of the CpG site; Coef: coefficient of the CpG site in the regression model; SE: standard error of the coefficient; P: p value; PC_explained_var: Explained variance of the metabolite principal component. [file 13148_2020_957_MOESM9_ESM.xlsx]

## Sheet: Sheet 1
CpG
