# Supplementary material for: DNA methylation and lipid metabolism: an EWAS of 226 metabolic measures
Source: Clin Epigenetics. 2021 Jan 7;13:7. doi: 10.1186/s13148-020-00957-8 (PMC7789600; doi:10.1186/s13148-020-00957-8)
Supplement: Supplementary file 12 — Additional file 12: Table S8. Results of gene expression analysis of CpG sites associated with metabolic measures. Displayed are the FDR (Benjamini-Hochberg, < 0.05) statistically significant associations between metabolic measure-associated CpG sites and expression transcripts in cis in whole blood (KORA F4, 480 CpG-transcript pairs examined), subcutaneous fat (TwinsUK study, 521 pairs examined) and liver (Karolinska Liver Bank cohort and the Dutch tissue cohort MORE/BBMRI obesity cohort, 271 pairs examined). FDR-adjusted p values were calculated for each tissue separately. “Probe ID” and “Transcript_annotated_gene”: transcript ID and annotated gene from the Illumina annotation files. “Distance”: distance between the CpG and the transcript according to the annotation files. CHR: chromosome; Distance: distance between the CpG and the transcript based on positions given in the annotation files; Coef: beta-coefficient; P: p value; FDR: FDR-corrected p value; Bonf_P: Bonferroni-corrected p value; N: number of observations in the model; “replicated_BIOS”: whether the association (where the CpG is matched directly, but the transcript is matched by annotated gene only), with consistent direction of effect, is found in the FDR < 0.05 significant BIOS QTL database. An “-” indicates the CpG-gene expression pair is not found in the FDR < 0.05 significant results in BIOS. All coefficients are change in log2- transformed expression intensity per unit increase in methylation (beta value on 0–1 scale), except for subcutaneous fat, which is correlation assessed using the R-package rmcorr. [file 13148_2020_957_MOESM12_ESM.xlsx]

## Sheet: Sheet1
CpG	ProbeID	CHR	CpG_annotated_gene	Transcript_annotated_gene	Distance	Coef	P	FDR	Bonf_P	N	Tissue	replicated_BIOS
cg16246545	ILMN_1704537	1	PHGDH	PHGDH	0	-2.77	1.44e-24	6.91017e-22	6.91017e-22	634	whole blood	TRUE
cg24503796	ILMN_1689329	10	SCD	SCD	0	-1.45	2.39e-08	5.73811e-06	1.14762e-05	633	whole blood	-
cg03440556	ILMN_1689329	10	SCD	SCD	0	-0.57	7.43e-07	8.91153e-05	0.000356461	609	whole blood	-
cg27243685	ILMN_1794782	21	ABCG1	ABCG1	0	-1.85	1.09e-04	0.0104621	0.0523104	632	whole blood	TRUE
cg06500161	ILMN_2329927	21	ABCG1	ABCG1	0	-2.79	2.67e-07	4.27962e-05	0.000128389	635	whole blood	TRUE
cg19693031	ILMN_1676191	1	TXNIP	DARS2	899555	-0.23	2.38e-04	0.0247816	0.123908	626	subcutaneous fat	-
cg24503796	ILMN_1661170	10	SCD	NDUFB8	175874	-0.23	4.02e-04	0.0285721	0.209372	626	subcutaneous fat	-
cg24503796	ILMN_1739400	10	SCD	PAX2	481728	0.22	4.39e-04	0.0285721	0.228577	626	subcutaneous fat	-
cg20544516	ILMN_1663035	17	SREBF1	SREBF1	1542	-0.38	8.83e-10	4.59847e-07	4.59847e-07	626	subcutaneous fat	TRUE
cg20544516	ILMN_1731518	17	SREBF1	LOC201164	612542	-0.23	4.00e-04	0.0285721	0.208225	626	subcutaneous fat	-
cg20544516	ILMN_1745806	17	SREBF1	PEMT	308200	0.27	1.64e-05	0.00213243	0.0085297	626	subcutaneous fat	-
cg20544516	ILMN_1811933	17	SREBF1	SHMT1	514197	-0.37	2.85e-09	7.4141e-07	1.48282e-06	626	subcutaneous fat	-
cg20544516	ILMN_2328986	17	SREBF1	SREBF1	1208	-0.28	1.26e-05	0.00213243	0.00656572	626	subcutaneous fat	TRUE
cg17901584	ILMN_1678140	1	DHCR24	TTC4	145851	-0.29	4.87e-04	0.0439552	0.131866	92	liver	-
cg24503796	ILMN_1677041	10	SCD	CHUK	143319	-1.19	3.63e-04	0.0439552	0.0984671	92	liver	-
cg03440556	ILMN_2292696	10	SCD	COX15	634291	-1.04	3.92e-04	0.0439552	0.10627	92	liver	-
