# Supplementary material for: DNA methylation and lipid metabolism: an EWAS of 226 metabolic measures
Source: Clin Epigenetics. 2021 Jan 7;13:7. doi: 10.1186/s13148-020-00957-8 (PMC7789600; doi:10.1186/s13148-020-00957-8)
Supplement: Supplementary file 14 — Additional file 14: Table S10. Results of the associations with additional metabolic measure ratios as proxies of enzymatic activity or linked to metabolic disease. Results for all 12 replicated metabolic measure-associated CpG sites associations are shown. Presented are the coefficient (Coef) of the CpG site from the regression analysis, standard error of the coefficient (SE), p value of the coefficient (P), Bonferroni-corrected p value (Bonf_P) and number of observations for the model (N). A Bonferroni-corrected p value threshold of p < 0.05/(60 * 12) ≈ 6.9e−5 is used for statistical significance. All coefficients are change in difference of natural-log transformed metabolite measurement units (as given in Additional file 1: Table S1, i.e., log(metabolite 1) − log(metabolite 2)) per unit increase in methylation (beta value on 0–1 scale). [file 13148_2020_957_MOESM14_ESM.xlsx]

## Sheet: Sheet1
ratio
