# Supplementary material for: DNA methylation and lipid metabolism: an EWAS of 226 metabolic measures
Source: Clin Epigenetics. 2021 Jan 7;13:7. doi: 10.1186/s13148-020-00957-8 (PMC7789600; doi:10.1186/s13148-020-00957-8)
Supplement: Supplementary file 17 — Additional file 17: Table S13. ROC curve analysis for significant CpG-outcome associations: Presented are the areas under the curve (AUC) for the receiver operating characteristic (ROC) curve analysis for each outcome-CpG pair for which there exists a statistically significant association for either M1 or M2 (Table 3). Presented are the results for the intercept (mean) model and the model with the CpG sites and no other covariates; for M1 without and with the CpG site; and for M2 without and with the CpG site. Presented are the AUCs for the respective ROCs, and a p value for the null hypothesis that the addition of the CpG site to the model has no effect on the predictive performance of the model. The p value was determined using the R package pROC [87], command roc.test, method “bootstrap”. The analysis was run in the KORA F4 dataset, and, to ensure comparability of the results, the ROC curves were generated using individuals with no missing values in any of the outcomes or covariates, and the methylation data were mean imputed. [file 13148_2020_957_MOESM17_ESM.xlsx]

## Sheet: Sheet 1
outcome
