# Supplementary material for: DNA methylation and lipid metabolism: an EWAS of 226 metabolic measures
Source: Clin Epigenetics. 2021 Jan 7;13:7. doi: 10.1186/s13148-020-00957-8 (PMC7789600; doi:10.1186/s13148-020-00957-8)
Supplement: Supplementary file 19 — Additional file 19: Table S14. Inflation factors for each epigenome-wide association analysis. Presented are the genomic inflation factors (lambda) for all 226 EWAS run in the discovery analysis in KORA F4. All inflation factors were calculated using complete case analysis. [file 13148_2020_957_MOESM19_ESM.csv]

trait	lambda
AcAce	1.090898992
Ace	1.005758659
Ala	0.970547836
Alb	0.995242826
ApoA1	1.017916081
ApoB	1.239822626
ApoBtoApoA1	1.261228371
Cit	0.967114733
Crea	1.040869026
DHA	1.02388552
DHAtoFA	1.028536988
EstC	1.088115127
FAw3	1.040777402
FAw3toFA	1.051728062
FAw6	1.158201856
FAw6toFA	1.108013244
FreeC	1.076191072
Glc	1.061012876
Gln	1.096121673
GlycA	0.987655808
HDL.C	1.123900474
HDL.D	1.080242792
HDL.TG	1.101953932
HDL2.C	1.108919748
HDL3.C	0.984708248
His	0.993823497
IDL.C	1.084003007
IDL.CE	1.119552964
IDL.CE_pct	1.201819053
IDL.C_pct	1.157597918
IDL.FC	1.049173794
IDL.FC_pct	1.078049061
IDL.L	1.077516665
IDL.P	1.074568655
IDL.PL	1.043056111
IDL.PL_pct	1.290610901
IDL.TG	1.099858513
IDL.TG_pct	1.093347499
Ile	1.092968571
L.HDL.C	1.052533717
L.HDL.CE	1.048669953
L.HDL.CE_pct	1.148479093
L.HDL.C_pct	1.200240574
L.HDL.FC	1.048721458
L.HDL.FC_pct	1.133515628
L.HDL.L	1.045344955
L.HDL.P	1.042721023
L.HDL.PL	1.028303576
L.HDL.PL_pct	1.130566174
L.HDL.TG	0.923728189
L.HDL.TG_pct	1.157704836
L.LDL.C	1.10084604
L.LDL.CE	1.12359119
L.LDL.CE_pct	1.135066618
L.LDL.C_pct	1.093888072
L.LDL.FC	1.020180044
L.LDL.FC_pct	1.158466053
L.LDL.L	1.099239865
L.LDL.P	1.103524177
L.LDL.PL	1.077076567
L.LDL.PL_pct	1.115802582
L.LDL.TG	1.073886803
L.LDL.TG_pct	1.096265238
L.VLDL.C	1.243344521
L.VLDL.CE	1.264984997
L.VLDL.CE_pct	0.97195445
L.VLDL.C_pct	0.972353883
L.VLDL.FC	1.188757447
L.VLDL.FC_pct	1.048184283
L.VLDL.L	1.213591929
L.VLDL.P	1.207292768
L.VLDL.PL	1.212762011
L.VLDL.PL_pct	1.018855379
L.VLDL.TG	1.196374378
L.VLDL.TG_pct	0.997697175
LA	1.206037577
LAtoFA	1.166580455
LDL.C	1.104387572
LDL.D	1.015007347
LDL.TG	1.115899012
Lac	1.076098826
Leu	1.065297651
M.HDL.C	1.104341224
M.HDL.CE	1.11006152
M.HDL.CE_pct	1.147462043
M.HDL.C_pct	1.145309296
M.HDL.FC	1.023069494
M.HDL.FC_pct	0.98997305
M.HDL.L	1.046991125
M.HDL.P	1.042021442
M.HDL.PL	1.039737752
M.HDL.PL_pct	1.029028351
M.HDL.TG	1.179392218
M.HDL.TG_pct	1.236711634
M.LDL.C	1.106450182
M.LDL.CE	1.109790895
M.LDL.CE_pct	1.070074468
M.LDL.C_pct	1.09688734
M.LDL.FC	1.092046887
M.LDL.FC_pct	1.203210144
M.LDL.L	1.123004969
M.LDL.P	1.125855673
M.LDL.PL	1.14853459
M.LDL.PL_pct	1.072126326
M.LDL.TG	1.103425529
M.LDL.TG_pct	1.101010067
M.VLDL.C	1.270083233
M.VLDL.CE	1.279665368
M.VLDL.CE_pct	1.000243631
M.VLDL.C_pct	0.99497556
M.VLDL.FC	1.233681989
M.VLDL.FC_pct	1.010881925
M.VLDL.L	1.245232671
M.VLDL.P	1.244895089
M.VLDL.PL	1.250352877
M.VLDL.PL_pct	1.073229579
M.VLDL.TG	1.230140524
M.VLDL.TG_pct	1.018194577
MUFA	1.15276415
MUFAtoFA	1.098625446
PC	0.993998743
PUFA	1.124940205
PUFAtoFA	1.065140986
Phe	0.963403386
Pyr	1.05367201
Remnant.C	1.257619725
S.HDL.C	1.049272923
S.HDL.CE	1.057484256
S.HDL.CE_pct	1.097939486
S.HDL.C_pct	1.111788077
S.HDL.FC	1.097916042
S.HDL.FC_pct	1.101403275
S.HDL.L	1.074263583
S.HDL.P	1.067113594
S.HDL.PL	1.05513697
S.HDL.PL_pct	1.03614088
S.HDL.TG	1.135930769
S.HDL.TG_pct	1.152394466
S.LDL.C	1.077091114
S.LDL.CE	1.060525077
S.LDL.CE_pct	1.072504067
S.LDL.C_pct	1.108763679
S.LDL.FC	1.104222168
S.LDL.FC_pct	1.172430251
S.LDL.L	1.118773028
S.LDL.P	1.127097026
S.LDL.PL	1.141267556
S.LDL.PL_pct	1.072494472
S.LDL.TG	1.187332376
S.LDL.TG_pct	1.114818683
S.VLDL.C	1.262035642
S.VLDL.CE	1.25581692
S.VLDL.CE_pct	1.040451561
S.VLDL.C_pct	1.040312378
S.VLDL.FC	1.233700229
S.VLDL.FC_pct	0.997748757
S.VLDL.L	1.254213167
S.VLDL.P	1.250622664
S.VLDL.PL	1.2488688
S.VLDL.PL_pct	1.044022998
S.VLDL.TG	1.219648855
S.VLDL.TG_pct	1.061597835
SFA	1.087917837
SFAtoFA	1.086623399
SM	1.016937171
Serum.C	1.083442185
Serum.TG	1.217104749
TGtoPG	1.155144393
TotCho	1.001541056
TotFA	1.136210238
TotPG	0.999146225
Tyr	1.065704533
UnSat	1.031749373
VLDL.C	1.306972322
VLDL.D	1.159704779
VLDL.TG	1.233507928
Val	1.028458407
XL.HDL.C	1.022679193
XL.HDL.CE	1.021734533
XL.HDL.CE_pct	1.120871879
XL.HDL.C_pct	1.133924101
XL.HDL.FC	1.061016462
XL.HDL.FC_pct	1.134546395
XL.HDL.L	1.022456075
XL.HDL.P	1.026408662
XL.HDL.PL	1.063217257
XL.HDL.PL_pct	1.100990847
XL.HDL.TG	1.106202919
XL.HDL.TG_pct	1.169167263
XL.VLDL.C	1.199067117
XL.VLDL.CE	1.123681005
XL.VLDL.CE_pct	1.074686021
XL.VLDL.C_pct	0.962423815
XL.VLDL.FC	1.103673475
XL.VLDL.FC_pct	0.920237395
XL.VLDL.L	1.162275663
XL.VLDL.P	1.154458676
XL.VLDL.PL	1.076088604
XL.VLDL.PL_pct	0.951799464
XL.VLDL.TG	1.131896277
XL.VLDL.TG_pct	0.899682053
XS.VLDL.C	1.141086849
XS.VLDL.CE	1.132846327
XS.VLDL.CE_pct	1.115908545
XS.VLDL.C_pct	1.118210755
XS.VLDL.FC	1.127230936
XS.VLDL.FC_pct	1.047583257
XS.VLDL.L	1.150120995
XS.VLDL.P	1.164709959
XS.VLDL.PL	1.108632026
XS.VLDL.PL_pct	1.072772238
XS.VLDL.TG	1.169832281
XS.VLDL.TG_pct	1.058455545
XXL.VLDL.C	1.282919006
XXL.VLDL.CE	1.249884875
XXL.VLDL.CE_pct	1.061191776
XXL.VLDL.C_pct	1.056549233
XXL.VLDL.FC	1.242064029
XXL.VLDL.FC_pct	1.025582663
XXL.VLDL.L	1.28674343
XXL.VLDL.P	1.288098635
XXL.VLDL.PL	1.286571339
XXL.VLDL.PL_pct	0.952227723
XXL.VLDL.TG	1.28478574
XXL.VLDL.TG_pct	1.040942459
bOHBut	1.122806795
